# Supplementary material for: Purified Vero Cell Rabies Vaccine (PVRV, Verorab®): A Systematic Review of Intradermal Use Between 1985 and 2019
Source: Trop Med Infect Dis. 2020 Mar 7;5(1):40. doi: 10.3390/tropicalmed5010040 (PMC7157209; doi:10.3390/tropicalmed5010040)
Supplement: Supplementary file 1 [file tropicalmed-05-00040-s001.zip]

Archive with 3 entries (3 files):
- Supplementary Table 1 (31 Jan 2020).docx
- Supplementary Table 2 (31 Jan 2020).docx
- Figure S1.pdf
